# Supplementary material for: Self-Assembled Triple (H+/O2−/e−) Conducting Nanocomposite of Ba-Co-Ce-Y-O into an Electrolyte for Semiconductor Ionic Fuel Cells
Source: Nanomaterials (Basel). 2021 Sep 11;11(9):2365. doi: 10.3390/nano11092365 (PMC8472293; doi:10.3390/nano11092365)
Supplement: Supplementary file 1 [file nanomaterials-11-02365-s001.zip]

Archive with 1 entries (1 files):
- nanomaterials-1331477-supplementary.pdf
